# Supplementary material for: Comparison of the sagittal sinus cross-sectional area between patients with multiple sclerosis, hydrocephalus, intracranial hypertension and spontaneous intracranial hypotension: a surrogate marker of venous transmural pressure?
Source: Fluids Barriers CNS. 2017 Jul 6;14:18. doi: 10.1186/s12987-017-0066-1 (PMC5499004; doi:10.1186/s12987-017-0066-1)
Supplement: Supplementary file 1 — Additional file 1. Area and circumference raw data. [file 12987_2017_66_MOESM1_ESM.xlsx]

## Sheet: Sheet1
T2 controls
patient number	sinus area	circumfrence
	mm2	mm
1	43.9	26.8
2	64.2	29.8
3	47.3	28.8
4	31.3	23.9
5	55	31.6
6	39	23.3
7	39.9	29
8	32	23.9
9	33.2	24.3
10	27	23.8
11	55.6	32.6
12	35.4	25.8
13	36.6	26.9
14	47.7	26.4
15	38.5	25.7
16	38.5	25.5
17	33.3	24.4
18	55.1	33.8
19	37.8	26.6
20	50.9	37.5
Hydrocephalus
patient number	sinus area	circumfrence
	mm2	mm
1	32.6	22.3
2	40.6	26
3	28.9	25.6
4	33.8	25.3
5	14.2	18
6	43.1	26.4
7	33.8	25.3
8	32.2	24
9	31.1	22.1
10	23.7	20.8
11	26.5	20.8
12	30.1	22.7
13	23.6	18.7
14	32.5	24.5
15	15.1	15
16	43.1	27.2
17	44	26
18	36.7	22.4
19	31.8	24.6
20	32.1	22.6
21	30.3	28.4
IIH
patient number	sinus area	circumfrence
	mm2	mm
1	31.8	20.4
2	37.3	31.2
3	51.8	29.1
4	25.5	21.9
5	30.1	21.5
6	28.9	23.4
7	38.8	28.4
8	56.7	30.4
9	48.2	26.2
10	42.6	24.7
11	52.1	29.5
12	42.2	27.6
13	26.4	20.4
14	30.5	21.8
15	63.3	30.6
16	64.7	33.4
17	47.5	28.4
18	51.5	28.8
19	35.5	23.5
20	41.6	25.9
SIH
patient number	sinus area	circumfrence
	mm2	mm
1	43.5	27.8
2	53.3	32
3	41.4	27.1
4	69.2	32.2
5	33.5	24.4
6	52.3	27.7
7	37.3	25.8
8	61.3	30.2
9	69.9	32.8
10	51.7	29
MS
patient number	sinus area	circumfrence
	mm2	mm
1	42.2	27.4
2	47.8	25.8
3	61.7	30.9
4	50.3	26.4
5	45.8	27.1
6	39.7	25.7
7	58.1	30.2
8	40.8	26.3
9	45.5	27.5
10	52.1	33.8
11	48.7	32.6
12	54.6	33
13	46.8	28
14	45.6	25.7
15	52.2	32.5
16	60	32
17	50.7	26.5
18	38.1	28.1
19	52.1	26.2
20	48.1	29.8
